# Supplementary material for: Efficient Green Extraction of Nutraceutical Compounds from Nannochloropsis gaditana: A Comparative Electrospray Ionization LC-MS and GC-MS Analysis for Lipid Profiling
Source: Foods. 2024 Dec 19;13(24):4117. doi: 10.3390/foods13244117 (PMC11675803; doi:10.3390/foods13244117)
Supplement: Supplementary file 1 [file foods-13-04117-s001.zip]

Archive with 27 entries (25 files):
- MS Results/
- MS Results/GC-MS data .pdf
- MS Results/HPLC-MS PLE -Results-MC/
- MS Results/HPLC-MS PLE -Results-MC/Hoja de resultados.pdf
- MS Results/HPLC-MS PLE -Results-MC/HPLC-MS PLE MC.pdf
- MS Results/HPLC-MS PLE -Results-MC/Pico a 18.1 min_C43H79NO10P.pdf
- MS Results/HPLC-MS PLE -Results-MC/Pico a 18.1 min_C50H74O7.pdf
- MS Results/HPLC-MS PLE -Results-MC/Pico a 19.7 min C43H81O10P.pdf
- MS Results/HPLC-MS PLE -Results-MC/Pico a 19.7 min C50H76O7.pdf
- MS Results/HPLC-MS PLE -Results-MC/Pico a 20.2 min_C42H77O8P.pdf
- MS Results/HPLC-MS PLE -Results-MC/Pico a 28.4_C35H66O6.pdf
- MS Results/HPLC-MS PLE -Results-MC/Pico a 3.0 min_C10H21NO5.pdf
- MS Results/HPLC-MS PLE -Results-MC/Pico a 3.4 min.pdf
- MS Results/HPLC-MS PLE -Results-MC/Pico a 30.5 min_C35H62O3.pdf
- MS Results/HPLC-MS PLE -Results-MC/Pico a 30.5 min_C37H70O6.pdf
- MS Results/HPLC-MS PLE -Results-MC/Pico a 35.1 min_C57H104O7.pdf
- MS Results/HPLC-MS PLE -Results-MC/Pico a 36.2 min C52H76O7.pdf
- MS Results/HPLC-MS PLE -Results-MC/Pico a 36.8 min_C45H93N4O5P.pdf
- MS Results/HPLC-MS PLE -Results-MC/Pico a 36.8 min_C51H92O6.pdf
- MS Results/HPLC-MS PLE -Results-MC/Pico a 37.5 min_C51H94O6.pdf
- MS Results/HPLC-MS PLE -Results-MC/Pico a 37.5 min_C53H99NO6.pdf
- MS Results/HPLC-MS PLE -Results-MC/Pico a 38.2 min_C53H98O6.pdf
- MS Results/HPLC-MS PLE -Results-MC/Pico a 39.0 min_C55H102O6.pdf
- MS Results/HPLC-MS PLE -Results-MC/Pico a 39.0 min_C57H104O6.pdf
- MS Results/HPLC-MS PLE -Results-MC/Pico a 39.5 min_C57H106O6.pdf
- MS Results/HPLC-MS PLE -Results-MC/Pico a 4.9 min_C30H49NO6.pdf
- MS Results/HPLC-MS PLE MC.pdf
